# Supplementary material for: Hydrodynamics and direction change of tumbling bacteria
Source: PLoS One. 2021 Jul 20;16(7):e0254551. doi: 10.1371/journal.pone.0254551 (PMC8291660; doi:10.1371/journal.pone.0254551)
Supplement: S1 File — The movies S1.avi, S2.avi and S3.avi are for the kinematic model of the tumble with θ0 = π/4, θ0 = π/3 and θ0 = π/2, respectively. (ZIP) [file pone.0254551.s001.zip]

Archive with 5 entries (4 files):
- SM/
- SM/supplementary_material.pdf
- SM/S2.avi
- SM/S3.avi
- SM/S1.avi
